# Supplementary material for: Feasibility of “DiverAcción”: A Web-Based Telerehabilitation System for Executive Functions Training in Children and Adolescents with ADHD—Longitudinal Study Protocol
Source: Healthcare (Basel). 2026 Jan 27;14(3):323. doi: 10.3390/healthcare14030323 (PMC12896990; doi:10.3390/healthcare14030323)
Supplement: Supplementary file 1 [file healthcare-14-00323-s001.zip]

Archive with 1 entries (1 files):
- healthcare-4067839-supplementary.pdf
